# Supplementary material for: Gasdermin C sensitizes tumor cells to PARP inhibitor therapy in cancer models
Source: J Clin Invest. 2024 Jan 2;134(1):e166841. doi: 10.1172/JCI166841 (PMC10760963; doi:10.1172/JCI166841)
Supplement: Supporting data values [file jci-134-166841-s186.xlsx]

## Sheet: Figure 1
Fig. 1C						MDA-MB-436							HCC1937
			Control				PARPi				Control				PARPi
			Vector	GSDMC-wt	GSDMC-mut		Vector	GSDMC-wt	GSDMC-mut		Vector	GSDMC-wt	GSDMC-mut		Vector	GSDMC-wt	GSDMC-mut
			2.52	2.69	1.98		10.71	68.75	11.2		3.56	4.51	2.49		6.09	60.93	13.66
			3.16	3.57	2.78		8.59	74.23	13.53		2.55	4.33	3.27		4.86	77.01	8.23
			3.57	4.12	2.95		8.26	65.9	14.67		2.84	5.19	4.16		5.5	67.74	10.27
Fig. 1E
					MDA-MB-436																	HCC1937
	Concentration(μM)		Vector				GSDMC-wt				GSDMC-mut					Concentration(μM)		Vector				GSDMC-wt				GSDMC-mut
	0		100	100	100		100	100	100		100	100	100			0		100	100	100		100	100	100		100	100	100
	6.25		65.35	58.31	51.5		38.34	50.89	40.67		50.25	55.47	56.89			6.25		86.82	90.31	87.67		58.29	50.66	41.37		80.85	75.27	76.81
	12.5		59.21	49.2	52.21		37.24	49.98	34.65		46.12	48.63	45.25			12.5		76.97	78.29	80.23		35.67	43.08	36.54		66.12	63.3	70.74
	25		45.22	43.39	48.1		26.65	32.6	29.93		54.13	39.78	49.11			25		59.21	49.2	62.21		25.6	31.76	31.79		58.92	49.65	49.7
	50		37.67	35.2	28.92		19.11	20.76	22.53		35.24	34.62	36.03			50		49.77	52.18	46		23.7	21.44	24.03		45.4	42.69	39.88
Fig. 1F				MDA-MB-157						Hs578t
			Parental	GSDMC KO	Caspase-8 KO				Parental	GSDMC KO	Caspase-8 KO
			62.89	8.38	12.46				67.55	5.77	7.29
			72.26	9.1	15.47				75.26	9	13.94
			77.94	11.32	7.25				62.48	11.04	14.57
Fig. 1G
							MDA-MB-157															Hs578t
			Concentration(mM)	Parental			GSDMC KO			Caspase-8 KO							Concentration(mM)	Parental			GSDMC KO			Caspase-8 KO
			0	100	100	100	100	100	100	100	100	100					0	100	100	100	100	100	100	100	100	100
			0.00625	81.99	76.73	80.36	90.27	95.16	92.04	86.98	88.2	89.14					0.00625	82.39	86.75	85.55	91.37	92.01	90.74	96.27	94.31	92.47
			0.0125	75.3	76.05	75.02	81.25	87.02	84	83.75	85.32	85.4					0.0125	77.7	75.21	74.48	80.95	84.82	86.6	90.95	91.92	90.26
			0.025	67.92	73.51	65.55	76.01	83.27	79.74	84.91	82.23	79.64					0.025	64.93	65.35	64.14	78.99	81.73	79.87	83.49	85.93	85.23
			0.05	50.04	52.48	55.2	73.03	74.96	78.41	72.67	73.56	75.41					0.05	61	58.64	58.28	77.62	79.86	75.49	72.9	73.43	74.49
			0.1	36.2	35.21	35.65	72.61	71.05	70.6	71.91	68.88	67.46					0.1	50.26	46.87	52.37	75.45	73.09	73.66	71.42	73.29	72.86
																	0.2	28.29	30.11	28.35	64.04	65.31	64.93	68.19	66.18	67.63

## Sheet: Figure 2
Fig. 2A
	Days	Vector										GSDMC-wt										GSDMC-mut
	7	52.3	51.5	52.5	53	54.7	55	51.1	56.5	52.2	54.5	55.7	53.1	52	56.5	51.2	50.9	51.8	53.2	50.7	53.1	55.4	53.6	54.9	51.5	52.4	56.5	55.2	54	52.2	53.4
	10	102.2	99.3	108.2	97.3	106.2	105	100.7	96.5	98.9	94.8	80.1	76.5	77.4	78.2	83	81.8	84	80.5	76.9	79.8	86.9	101.7	101.7	99.5	90.9	89.8	95.2	94.3	90.1	87.3
	14	240.1	250.1	235	233.2	221.7	237.9	250.6	222	227.9	243.7	122.2	118.7	125	109.7	115.3	126.5	125.7	124	120.8	122.8	190.7	227.9	200.6	224.4	197.9	189.7	210.5	200.1	225.5	198.2
	17	431.5	421	403.2	427.6	475.6	510.9	408.6	402.7	399.1	411.6	258.4	369.3	204	260.2	223.7	219.4	211.5	255.6	257.1	249.9	467.6	459.9	444.6	480	475.1	464.3	481.7	450	510.2	487.6
	21	540	520.4	517.9	534.5	526.7	533.6	541.5	423.6	607.4	526.6	425.9	430.1	427.3	335.2	435	336.9	410	419.5	423.7	319.7	666.3	533.9	500.5	523.6	457.9	526.8	540.2	510.4	517.9	584.5
	24	703.9	712.6	760.7	690	667.4	545.8	575.4	679.3	680.2	573.1	529.8	520.5	437.4	651.7	609.1	614.3	623	520.5	560.9	667.4	747.4	691.8	775.2	719.3	728.2	823.1	753.3	669.6	716.7	700
Fig. 2B
	Days	Vector										GSDMC-wt										GSDMC-mut
	3	0	0	0	0	0	0	0	0	0	0	0	0	0	0	0	0	0	0	0	0	0	0	0	0	0	0	0	0	0	0
	6	112.2	98.7	109.4	92.3	109.2	100	114.7	92.5	98.9	90.4	80.1	75.4	76.4	78.9	82.1	83.8	84.9	81	77.2	79.1	122.7	121.5	131.2	95.9	100.9	109.8	115.2	124.3	130.1	127.3
	9	240.1	220.9	247	213.2	231.5	207.9	219.6	253	207.5	214.4	169.9	198.7	225	219.7	215.5	186.5	225.7	234	220.8	187.8	265.4	307.6	271.5	264.8	297.1	199.3	270	275.1	285.5	268.6
	12	509	521.8	503.2	427.7	465.6	507.9	428.4	411.7	389.1	407.3	358	379.6	404.2	360.2	423.5	419	392.5	385.6	357	379.9	539.8	469.7	514.3	470.5	465.3	474.8	578	464.2	389.7	399.2
	15	745.2	620.4	707.9	734.5	626.7	733.6	641.5	603.6	597.6	526.4	594.3	530	527.8	535.2	507.1	575.9	587	579.5	600.4	615.7	645	763.5	524.7	603.6	657.9	619.9	619.8	605.9	500.9	524.5
	18	1134	967.8	847.3	1009.5	977.4	955.8	975.4	979.3	980.9	810.1	629.8	765.4	729.5	751.7	709.1	812.3	743	820.5	868.9	867.4	934.7	961.2	1015.6	748.8	708	898.1	969.2	899.6	928.5	799.4
Fig. 2C
	Days	Vector										GSDMC-wt										GSDMC-mut
	3	0	0	0	0	0	0	0	0	0	0	0	0	0	0	0	0	0	0	0	0	0	0	0	0	0	0	0	0	0	0
	6	92.3	87.4	65.3	76.5	69.2	100	108.2	90.47	92	99.4	70.3	97.3	62.6	85	72.9	89	74.1	65.7	63.2	91	90.9	69.5	81.2	75.9	90.9	101.5	112.4	107.3	86.1	97.5
	9	205.8	212.4	188.3	192	199.1	228.1	207.6	215.8	189.9	221.5	79.1	69	74.2	81.3	80	75.3	72.1	81.5	77.4	83.3	211.6	207.8	217.5	224.3	190.1	167.3	257.2	205.8	198.5	209.6
	12	437.5	405	417.8	455.6	437	444.1	396.5	387.9	425.8	436	128.5	125	140.9	116.6	108.7	145.4	112.6	137.8	126.6	125.9	443.7	459	495.3	441.2	468	468.8	438.4	447.8	433.1	452.7
	15	609.6	578.2	619.4	625	589.3	599	627.4	636.5	645.7	543.7	284.4	274.8	309.6	296	317.6	295.7	309.4	339.1	309.6	296.8	632.9	635.7	618.5	702	651.1	614.2	641	639.3	660.9	661.2
	18	825.7	787.1	799.2	829.4	859.5	703.1	712.8	903.7	817.7	809.4	425	481	467.8	449.2	467.1	428.2	437.4	400.5	449.4	491.7	864.8	890	907.4	837.3	920.4	905.3	875.3	892.7	845.5	869.3
Fig. 2D
		Vector	GSDMC-wt	GSDMC-mut
		10.25	66.78	7.43
		15.31	78.23	10.23
		7.66	75.22	6
		8.45	70.17	15.5
		13.5	79.99	12.4
		11.07	69.87	14.54
		14.7	73.25	15.6
		13.22	80	13.2
		6.75	76.22	11.4
		9.33	72.17	9.98
Fig. 2E
	Days	Vector										GSDMC-wt										GSDMC-mut
	3	0	0	0	0	0	0	0	0	0	0	0	0	0	0	0	0	0	0	0	0	0	0	0	0	0	0	0	0	0	0
	6	109.2	89.6	110	99.3	87.2	118	108.7	99.5	116.2	95.4	112.9	109.4	124	89.3	99.4	95.2	117.4	107.4	113	119.2	109.7	91.5	123.2	85.4	103.4	113.8	115.5	124	95	107.6
	9	229.1	209.9	257	197.4	248.2	205.9	189.6	203	225.4	237	198.2	206.3	225	184.5	199.2	188.3	190.7	201.2	203.2	185.4	169.1	172.6	165.3	178.9	210	124	135.5	167.5	165.3	170
	12	315.4	321.8	313.2	435.7	477.6	297.9	286.4	311.7	349.1	297.3	328	355.3	224.2	369	297	325.7	349.1	335	364	300.9	358.4	375	264.2	380	365.3	362.3	407.4	298.7	365.9	366.1
	15	524.9	590	577.9	634.5	456.7	483.6	419.5	531.5	529	526.1	459.5	520.1	427.8	534.2	507.1	405.9	417	407.1	446.4	463.1	633	662.5	434.7	643.6	527.9	439.9	569.8	540.9	571.9	535.3
	18	756.7	729.8	648.3	909.5	567.4	755	735.4	706	734.7	767.5	698.8	577.3	729.1	704.7	656.3	715	792.1	633.6	666	690.2	727.7	861	565	695.8	748.2	731.4	906.7	679.7	735.5	747.3
Fig. 2F
	Days	Vector										GSDMC-wt										GSDMC-mut
	3	0	0	0	0	0	0	0	0	0	0	0	0	0	0	0	0	0	0	0	0	0	0	0	0	0	0	0	0	0	0
	6	99.2	85.3	65	74.3	107.4	111	100.7	99	105.3	95.4	90	69.8	95.5	73.2	77.9	93.4	86.7	97.4	99	103.1	107.3	93	93.2	87.7	114.5	125.3	89.9	76	118	110
	9	209.1	214.2	212.3	198.6	189.5	211.7	207	216.5	196.6	202.2	67.9	59.3	73.7	51.5	60	66	65	80	74.3	68.9	228.7	247.5	224	254.5	260	237.4	221	207.5	259.5	214.9
	12	319.4	327.8	311.2	395.7	277.3	321.1	317	401.1	299.9	325.7	120.5	94.5	78.5	123.3	94	91.9	87.5	107	95.5	101.7	319	287.4	300	309.5	314	287.3	306.5	339.7	299.4	305.6
	15	467.9	398.5	464.2	501.8	589.7	395.3	465.2	459	407.1	528.9	115.2	68	57.4	67.5	49.6	44.3	49.6	58.8	60.2	77.5	464.4	473.5	484.7	425.4	428.6	434.5	475.3	460.1	425.5	499.2
	18	654.7	660	698.3	569.5	599	701.7	604.3	613.2	656	634.8	37.3	25.4	27	49.3	54.3	28.3	29.4	34.4	42.7	20.2	680.8	704.3	700.3	705.4	699.4	683.4	699	687.3	715.2	691.3
Fig. 2G
		Vector	GSDMC-wt	GSDMC-mut
		6.94	78.8	18.29
		7.55	75.49	15.66
		9.01	82.53	10.37
		12	85.39	9.45
		10.1	77.03	9.07
		8.94	70.3	11.65
		9.35	72.38	9.49
		9.65	76.54	11.34
		10.28	68.2	15.26
		11.68	65.77	7.88
Fig. 2H
	Days	0% GSDMC-wt										15% GSDMC-wt										30% GSDMC-wt
	3	0	0	0	0	0	0	0	0	0	0	0	0	0	0	0	0	0	0	0	0	0	0	0	0	0	0	0	0	0	0
	6	77.4	69.1	95.4	104.3	86	91.1	99.7	76.4	93.2	79.3	121	98.7	115.5	83.2	97.2	88	76.4	67.5	73.2	85.9	115.4	121.3	99.2	100	103.3	112	90	85.6	85.4	118.7
	9	199.4	202.2	219.3	187.6	198.5	216.7	235	232.5	216.6	227.2	119.8	121.3	116.4	95.5	137	136	127	115.4	125.3	106.6	84.7	87.5	65.5	93.2	107.4	107.9	102	78.8	95	87.4
	12	345.4	356.8	316.2	405.7	279.3	326.1	311	428.1	291.9	323.7	132	174.8	94.7	112.3	88.5	164.1	155.3	137.2	127.9	121.7	69	77.8	69.4	79.2	91.3	50.3	65.4	53.2	65.1	72.1
	15	469.9	403.5	455.2	521.1	596.2	392.1	465	459.2	402.9	531.9	199.6	178.3	153.5	167.5	129.7	180	195.6	188.8	90.2	179.9	74.4	83.2	78.4	67.5	70.3	98.4	79.5	63.1	58.7	77.5
	18	701.7	669.2	678.3	609.5	599.4	668	614.5	673.3	706.8	624.2	152.3	202.2	177.3	189.3	194.8	168.5	215.4	166	152.2	137.2	53.8	47.6	39.5	77.5	50	62.3	27.8	20.1	22.4	34.2
Fig. 2I
	Days	1	2	3	4	5	6	7	8	9	10	11	12	13	14	15	16	17	18	19	20
	0	0	0	0	0	0	0	0	0	0	0	0	0	0	0	0	0	0	0	0	0
	3	42	51.3	38.4	49.3	51.2	37.9	40.5	39	41.1	37	45.5	37.5	46.6	53.2	48.1	59.4	48.5	40	47.5	39.8
	7	112.1	109	79.6	99.5	95.4	89.1	103.6	114.2	92.6	88.8	126.8	109.3	114.7	121.9	109.4	123.1	124	118.2	115.3	96
	10	201.8	230.2	166.3	203.6	159.7	255.9	189.6	220.1	205.6	180	110.5	108.4	85.4	83.2	90	101.9	107.5	97.8	75.4	100
	14	403.2	371.9	350	402.7	299.5	423.8	325.4	397.6	352.1	304.4	79	68.5	47.6	66.5	68.7	49.5	52.3	53.2	61.7	60.6
	17	605.7	656.3	703.3	639.5	613.5	689.2	611.2	533.2	596	498.8	36.5	27	23.7	52.9	56.5	24.7	30.2	33.1	47.5	21.9
	21	769.2				744.9			697.5	688.7	701.2	6.5	4.3	10	11	0	0	0	0	8.5	0
	24											0	0	0	0	0	0	0	0	0	0
	28											0	0	0	0	0	0	0	0	0	0
	31											0	0	0	0	0	0	0	0	0	0
	35											0	0	0	0	0	0	0	0	0	0
	38											0	0	0	0	0	0	0	0	0	0
	42											0	0	0	0	0	0	0	0	0	0
	45											0	0	0	0	0	0	0	0	0	0
	49											0	0	0	0	0	0	0	0	0	0
	52											0	0	0	0	0	0	0	0	0	0
	56											0	0	0	0	0	0	0	0	0	0
	59											0	0	0	0	0	0	0	0	0	0
	63											44.5	0	0	0	0	0	0	0	0	0
	66											127.4	0	0	0	0	0	0	0	0	0
	70											267.5	0	0	0	0	0	0	0	0	0
	73											405.3	0	0	0	0	0	0	0	0	0
	77											645.3	0	0	0	0	0	0	0	0	0
	80												0	0	0	0	0	0	0	0	0
	84												0	0	0	0	0	0	0	0	0
	87												0	0	0	0	0	0	0	0	0
	91												0	0	0	0	0	0	0	0	0
	94												0	0	0	0	0	0	0	0	0
	98												0	0	0	0	0	0	0	0	0
	101												0	0	0	28.6	0	0	0	0	0
	105												0	0	0	43.5	0	0	23.4	0	0
	108												0	0	25.5	79.6	0	0	59.8	0	0
	112												0	0	67.4	28.3	0	0	105.2	0	0
	115												0	0	43.1	15	0	0	210	0	0
	119												0	0	88.5	55.7	0	0	75.5	0	0
	122												0	0	145.8	89.3	0	0	90	0	0
	126												0	0	138.9	105.2	0	0	130	0	0
	129												0	0	126.5	135.4	0	0	145.5	0	0
	133												0	0	121.4	89	0	0	49.6	47.3	0
	136												0	0	92.1	67.5	0	0	33.4	85.2	0
	140												0	35.3	53	139.7	0	0	94.7	119.7	0
	143												0	49.5	77.7	288	0	45.2	127.5	146.7	0
	147												0	100.4	94.5	409.1	0	121.8	305.9	205.8	57.8
	150												0	121.7	137.2	424.3	0	438.9	407.6	105.8	69.2
	154												0	52.5	152.3	450.4	0	753.1	465.2	61.9	107.6
	157												0	11.7	169.4	429.1	0		530	55.3	145.6
	161												0	0	174.1	440	0		504.4	194.7	76.5
	164												0	34.5	150.8		0		789.5	317.5	32.1
	168												0	13.2	148.9		0			630.6	9.6
	171												10.5	29.6	201.6		0			745.1	0
	175												75.4	57.2	268.7		0				0
	178												193.2	93.2	355.4		0				0
	182												391.9	28.6	315.7		0				0
	185												733.8	9.8	502.7		0				0
	189													0	716.5		0				0
	192													0			0				0
	196													0			0				0
	199													0			0				0
Fig. 2J
		Days	Nude mice	BALb/c mice
		19	1
		20	1
		21	1
		21	1
		22	1
		22	1
		23	1
		24	1
		24	1
		26	1
		20		1
		21		1
		23		1
		23		1
		29		1
		31		1
		31		1
		35		1
		36		1
		36		1
Fig. 2K
			Days	Nude mice	BALb/c mice
			17	1
			21	1
			29	1
			29	1
			32	1
			37	1
			41	1
			41	1
			45	1
			46	1
			59		1
			67		1
			140		1
			160		1
			175		1
			168		1
			190		1
			200		0
			200		0
			200		0

## Sheet: Figure 3
Fig. 3A
		Vector	GSDMC-wt	GSDMC-mut
		1.13	4.34	0.89
		0.91	4.96	0.79
		0.84	5.55	0.53
		1.02	6.21	0.47
		1.21	6.14	0.79
		1.02	5.52	0.52
		0.84	5.68	1.04
		0.77	6.09	0.65
		0.95	5.87	0.44
		0.86	5.67	0.87
Fig. 3B
		eGFP tet+					IFN-gamma+ CD8+ TIL					TNF-alpha+ CD8+ TIL
		Vector	GSDMC-wt	GSDMC-mut			Vector	GSDMC-wt	GSDMC-mut			Vector	GSDMC-wt	GSDMC-mut
		1.5	3.45	1.58			0.69	12.5	1.47			0.31	7.98	1.32
		1.47	4.12	1.86			1.04	9.87	1.25			0.27	5.96	1.19
		1.68	4.11	1.35			1.17	10.45	2.78			0.45	4.35	0.93
		1.46	4.27	1.69			0.95	7.79	1.35			0.93	4.57	0.45
		1.57	3.66	1.67			1.28	9.56	2.93			0.44	4.86	0.55
		1.62	2.9	1.76			1.56	9.74	2.28			0.75	5.6	0.27
		1.63	3.35	1.57			1.32	10.63	2.87			1.1	5.78	0.36
		1.43	3.74	1.55			0.78	10.52	3.15			1.07	3.89	1.01
		1.87	3.21	1.94			0.94	11.24	1.07			0.51	4.75	1.24
		1.59	3.34	1.48			1.77	14.67	1.13			0.42	4.52	1
Fig. 3C				LN									Spleen									Tumor
			Naive	Teff	Tex	Tcm	Tem	Trm				Naive	Teff	Tex	Tcm	Tem	Trm				Naive	Teff	Tex	Tcm	Tem	Trm
		Vector	57.2	4.7	2.8	6.9	17.4	11			vector	51.4	1.4	2	11	28.2	6			vector	3.4	16.3	65.8	2	5.3	7.2
		mGSDMC-wt	30.8	3.6	2	13	37.9	12.7			GSDMC-wt	28	1	1.7	10	55.8	4.5			GSDMC-wt	3.4	47.2	11.1	1.8	15	21.5
		mGSDMC-mut	59.7	3.2	2.3	6	15.3	13.5			GSDMC-mut	48.1	1.3	2.2	13.1	30	5.3			GSDMC-mut	5.1	18.2	58	1.9	6.8	10
Fig. 3D
		Days	Vector										GSDMC-wt										GSDMC-mut
		3	0	0	0	0	0	0	0	0	0	0	0	0	0	0	0	0	0	0	0	0	0	0	0	0	0	0	0	0	0	0
		6	110.2	97.5	76.3	89.5	70.2	102.4	82.4	71.4	79.8	94.3	30.5	28.9	32.1	27.9	30.7	34.7	29.5	31.1	30.8	28.7	102.5	93.9	89.4	115.2	109.2	97.8	90.3	110.8	96.2	108.5
		9	198.6	193.5	183.2	190	153.7	169.1	175.3	177.7	204.2	181	99.7	85.5	87.9	104	113.2	90.6	97.3	92.1	80.8	96.5	207.7	209	189.5	211.4	222.2	175.4	192.1	175.8	180.6	199.9
		12	321.4	310.5	332.5	376.9	295.6	366.1	389.5	380	331.7	381.3	75.6	68.9	66.6	89.3	108.2	62.8	95.5	79.4	77.5	80	189.4	179	190.2	193.6	174.5	202.3	200	171.1	180.3	174.2
		15	541	530.4	578.5	519.2	509.1	539.6	567.8	545.7	539.9	543	143	120.1	145	158.9	121	154.1	145.9	139.8	169.5	149.3	413.9	378.5	366.4	398	420.2	437.8	409.4	435.6	455.3	417.7
		18	763.3	705.4	689.9	714.5	723.1	754.4	766.2	679.8	700.3	735.7	109.7	96.8	99.3	89.2	90.6	54	129.8	74.9	96.4	114.5	671.5	745.5	789.4	703.1	715.5	729.6	689.8	690	634.2	665.4
Fig. 3E
		Days	Vector										GSDMC-wt										GSDMC-mut
		3	0	0	0	0	0	0	0	0	0	0	0	0	0	0	0	0	0	0	0	0	0	0	0	0	0	0	0	0	0	0
		6	89.3	90.5	82.4	78.6	79.2	92.4	101.7	71.3	78.5	96.6	28.6	14.7	19.5	29.3	37.4	52.1	20.3	21.1	18.9	16.6	86.9	102.2	98.4	88.5	112	107.5	108.8	84.3	97.6	114.5
		9	149.6	167	134.4	148	152.2	167.5	127.1	165.5	163.9	150.8	67.8	77.5	90.2	45.3	56.6	76.5	69.1	73.2	71.2	60.5	126	137.4	110.4	103.5	156.3	166.6	153.2	144.3	120	101.8
		12	270	234.6	229.5	298.8	305.7	319.4	286.5	256.6	268.7	265.2	98.5	103.4	132.4	117.9	124.3	99	78.5	106.3	90.2	88.7	265	307.1	318.4	245.3	229.7	214.6	259.7	286.5	297.9	256
		15	394.1	417.1	385.1	368.9	389.5	409.6	349.7	439.6	378.9	418.6	58.9	67.5	43.1	55.4	68.3	79.2	72.1	66	80	65.3	403.3	438.6	399.1	390	414.4	409.7	367.5	381.2	379.6	405.5
		18	647.5	529.9	496.7	535.1	564.2	612.1	608.7	497.3	543.2	632.1	132.2	141.7	115.5	98.9	132.8	156.6	103.4	100	99.4	107.1	467.7	602	517.8	518.4	615.4	459.3	498.7	527.6	620.1	535.5
Fig. 3F
		Days	IgG										Anti-CD8
		3	0	0	0	0	0	0	0	0	0	0	0	0	0	0	0	0	0	0	0	0
		6	78.8	45.3	29.4	39.5	54.1	79.2	81.9	68.5	92.1	83.2	87.6	76.5	67.9	102.4	113.4	120	77.6	82.1	95	89.2
		9	143.5	126.5	163.4	109.3	112.5	153.2	107.6	122.1	112.3	132.7	148.5	128.5	190	111.8	109.7	137.5	174.3	165.2	155.1	187
		12	145.6	140	132.6	129.6	118.5	147.7	165.5	123.5	134.9	128.7	303	295	290	335.4	367.8	276.5	288.4	316.5	333	284.2
		15	167.4	169	158.5	144.8	201.3	215.4	133.7	128.5	187.5	165.5	418.5	376.5	444.6	395.5	438	465.4	389.3	420.6	417.5	409.7
		18	67.8	85	84.3	95.4	62.5	59.7	104.4	90	71	71	535.1	576.4	499.9	478.5	529.7	503.2	576.5	530	529.7	508.4
Fig. 3G
		Days	IgG	Anti-CD8
		48	1
		52	1
		104	1
		140	1
		150	1
		188	1
		197	1
		200	1
		210	0
		210	0
		27		1
		40		1
		47		1
		47		1
		51		1
		55		1
		65		1
		68		1
		72		1
		96		1
Fig. 3H
		4TO7-Vector
		Days	PBS										PD-1										PARPi										PARPi+PD-1
		3	0	0	0	0	0	0	0	0	0	0	0	0	0	0	0	0	0	0	0	0	0	0	0	0	0	0	0	0	0	0	0	0	0	0	0	0	0	0	0	0
		6	65.3	89.4	78.2	77	65.1	64.9	68.5	90.1	85.1	87.7	97	69.2	88	68	75	69.4	92.5	86.3	45.2	65.8	113.5	102.1	89.5	67.4	99.3	73.4	80	91.2	78.5	86.4	69.2	75.3	99.2	101	59.4	70.1	78.9	69.4	74.1	68.5
		9	163.2	159.1	110	95.5	156.7	149.5	170	148.3	156.2	176.4	257	196.3	209.4	211.9	254.2	190.1	159.3	168.9	222.5	217.8	264.3	258.2	223.6	219.7	169.5	189.6	167.4	197.8	188.2	225.8	123.5	145.6	165.7	132.4	159.4	147.5	134	155	161.7	187.5
		12	366.4	391	325.4	333.7	356.7	344.1	298.2	309.1	327.5	354	465.1	410.5	409.2	389.4	388.7	369.2	387.4	423.1	407.5	394.2	428	398.6	409.8	426.8	352.4	368.9	407.3	377.9	385.1	354.2	296.7	313.2	320	278.3	265.4	301.7	287.3	268.4	309	257
		15	705	654.2	668.6	579.3	625.4	679.9	659.7	577.4	520.7	546.3	613.2	597.3	586.4	555.5	568.9	606.2	589.7	568.7	493.8	600	600.5	628.5	597.6	679.8	657.8	573.4	761.8	659.4	609.8	666.5	555.4	501	534.1	567	495.3	478.2	465.9	527.3	486.3	518.3
		18	1010.2	969.5	982.5	1009	1123.8	905.4	897.3	929.5	968.7	999.7	989	1210.3	1125.4	1308.5	1065.7	996.7	1208.9	928.6	1376.9	956.4	869	913.2	950.2	997.8	894.2	763.4	1154.7	1090.2	913.5	824.7	798.5	678.3	756.4	889.5	789.2	968.9	899.4	823.5	786.3	879.4
		4TO7-mGSDMC-wt
		Days	PBS										PD-1										PARPi										PD-1+PARPi
		3	0	0	0	0	0	0	0	0	0	0	0	0	0	0	0	0	0	0	0	0	0	0	0	0	0	0	0	0	0	0	0	0	0	0	0	0	0	0	0	0
		6	88.3	90.2	75.3	76.5	66.2	100.5	106.7	91.4	90.4	95.3	98	101.2	112	95.4	91	84.2	74.1	93.1	95.6	97.3	87.4	91.2	93.5	107.5	112.4	105.2	87.6	93.1	88.2	95.8	101.5	98.4	95.2	85.4	77.1	107.3	104.5	78.5	80	92
		9	180.9	189.4	178.1	190.2	209.5	167	205.6	188.6	177.9	192.5	178.3	175	168.4	166	179.3	182.4	190	195.2	199.4	213.7	114.3	123.2	128.5	132.1	135.4	112.3	124.5	122.7	109.3	116.7	123.1	132.4	127.1	107.5	134.2	117.8	123.1	105.4	114.3	112
		12	321.6	332	366.3	375.2	347.8	402.2	346.5	337.9	368.8	375	267.4	256.3	229.1	208.7	278.5	297.5	299.2	284.3	275.2	276.4	175.9	167.5	156.4	183.1	166.5	172.3	170.4	182.1	195.4	168.2	132.5	127.3	124.5	120	118.7	130	131	143.5	137.2	138.6
		15	566.5	537.9	589.9	604	587.3	549.3	587.4	556.3	572.6	580.7	501.2	489.5	416.7	428.1	388.4	535.2	503.9	517.5	484.3	572.6	376.4	354.9	367.1	315.3	329.4	309.6	398.5	403.7	396.5	436.4	159.4	176.5	145.3	152.1	155.3	159.7	159.1	163.2	165	168.7
		18	852.7	836.9	779.8	839.5	860.6	783.5	843.8	867.7	853.7	878.3	605.4	569.2	569.5	621.4	586	617.2	653.2	608	576.5	619.5	587.9	602.1	555.6	573.4	561	529.4	590	625.2	613.5	604.7	289.7	306	332.5	279.8	286.5	256.4	291.3	287	316.4	328.7

## Sheet: Figure 4
Fig. 4D
			MDA-MB-157								Hs578t
	Ctrl	GZMB	GZMB+6i	GZMB+8i	GZMB+6i+8i	GZMB+Pan			Ctrl	GZMB	GZMB+6i	GZMB+8i	GZMB+6i+8i	GZMB+Pan
	2.13	74.31	23.5	56.33	17.47	12.56			4.77	58.99	27.2	49.89	14.5	8.84
	1.42	71.29	26.74	54.9	19.12	10.71			7.6	67.21	22.78	46.73	13.22	11.22
	2.5	60.58	25.3	62.55	19.87	8.9			3.01	58	25.35	45.42	10.27	9.05
Fig. 4E
			MDA-MB-157								Hs578t
	Ctrl	T cell	T cell+6si	T cell+8si	T cell+6si+8si				Ctrl	T cell	T cell+6si	T cell+8si	T cell+6si+8si
	5.77	68.39	29.26	67.35	20.45				4.67	69.38	25.34	61.25	15.75
	8.21	74.38	27.25	60.47	19.61				7.54	63.96	26.17	57.38	18.44
	3.44	71.27	30.17	56.35	21.78				6.09	73.27	22.35	55.44	17.13
Fig. 4F
		Vector			GSDMC-wt			GSDMC-mut
	without T cell	6.45	4.89	8.57	1.54	6.41	5.5	7	6.49	7.22
	with T cell	11.25	10.94	13.52	66.43	67.54	71.08	21.03	15.29	18.34
Fig. 4G
		Vector										GSDMC-wt										GSDMC-mut
	IFN-a	17.7	19.5	26.4	11.6	22.1	10.5	9.3	12.4	14.8	16.1	47.5	56.2	55.3	73.2	56.9	45.4	64.2	47.5	58.1	64.7	17.7	16.1	22.5	15.4	17	16.4	18.2	21.3	17.8	13.6
	IFN-b	13.5	17.6	23.1	18.3	9.6	18.9	16	15.7	14.2	11.5	55.3	58.9	47.9	67.8	53.2	56.1	72.4	63.7	71	66	18.2	21.2	9.5	14.6	17.8	18	16.5	20.5	12.3	15.3
	IFN-g	9.5	6.7	6	7.2	9.1	10.5	4.4	5.9	5.8	7.3	203.5	246.5	318.2	268.4	190	320	257.3	274.4	239.8	278.1	12.3	18.4	10	9.6	8.8	11.5	16.1	14.7	17.9	8.3
	TNF-a	6.5	15.4	8.2	7.2	6.9	7.8	12.3	6.5	5.4	13.7	49.8	32.3	35.4	67.4	40.2	51.7	45.2	36.7	69.5	49.7	13.2	16.1	9.8	7.6	12.4	10.5	11	15.9	14.3	12.3
	TGF-b	22.1	29.7	39.1	33.2	19.5	20	18.8	18.3	20.5	26.5	8.9	7.6	6.4	10.3	11.4	13.5	21.4	18.1	16.2	22.3	27.6	24	16.5	17	22.4	12.5	21.6	28.3	18.8	20
	IL-1a	11	9.4	7.5	22.1	14.2	6.5	3.2	6	6.4	7.5	14.7	23.5	9.6	12.8	13.5	8	7.2	6.5	11.2	16.5	6.5	4.7	8.3	9	10.2	3.2	5.4	9.1	8.6	9
	IL-1b	8.9	14.6	9.9	13.3	16.6	8.2	18.8	10	11.9	21.9	11	18.7	16.9	21.3	9.8	7	10.4	17	7.3	6.5	31.4	7.9	11.3	17.2	9.2	10	8.4	14.2	13	14.4
	IL-2	10.8	6.6	7.9	11.4	5.7	7	8.8	12.4	6.1	9.4	93	67.9	54.6	68.3	72.9	64.5	69	62	87.1	65	21.2	17	12.5	9.8	6.2	7.9	10.7	14	12.1	8.9
	IL-4	7.9	6.1	5.5	12	6.6	8.6	9.3	7.5	9.1	14	21.2	13.3	9.3	8.5	7.6	6.8	5.4	5.9	7.1	12.2	8.4	7.7	9.5	6.8	7.4	12.2	8.3	7.5	11.4	12.3
	IL-6	12.3	19.2	12.1	9.7	8.6	7.5	11.4	6.7	9.5	9.1	13.2	24.3	19.8	22	17.9	7.9	6.7	8.1	15.5	11.7	8.7	7.5	6.2	16.4	15.3	21.3	17.9	14	16.2	18.1
	IL-10	7.4	6.9	8.2	9.9	9.2	10	9	8.8	6.3	8	12.5	11.4	5.4	6.3	8.8	9	11.3	9.5	6	3.9	11.2	9.2	9.8	7.3	8.1	6.4	7.4	10	17	15.8
	IL-12	3.4	4.2	3.4	3	4.9	7.8	6.5	7.6	9.5	4.3	12.1	14.5	15.5	9.7	10.2	11.3	13.7	9.5	14.1	8.9	2.9	1.9	3.7	8.2	4.6	5.3	3.3	6.8	7.1	7.4
	IL-23	4.6	5.7	6.8	4.3	2.8	6.6	7.5	4.2	5	7.1	12.7	13.1	15	23.4	19.7	18	18.5	15.3	14.2	16.6	6.7	2.6	5.5	9.4	7	8.3	6.9	3.9	7.6	10.6
Fig. 4I
					BT549											HCC38
			Olaparib (uM)	Control			IFN-gamma							Olaparib (uM)	Control			IFN-gamma
			6.25	4.75	5.21	10.78	13.75	9.56	11.33					6.25	6.3	4.54	9.56	10.25	9.8	7.6
			12.5	6.79	8.24	7.21	15.44	23.16	19.45					12.5	7.66	8.05	11.23	9.75	12.01	10
			25	12.11	10.17	8.79	69.54	57.89	49.71					25	11.11	9.77	12.45	17.58	21.25	16.79
			50	11.47	9.89	13.56	67.35	73.27	70.62					50	8.67	10.24	12.87	34.89	29.53	31.44
														100	13.25	11.62	10.88	75	60.72	69.38
Fig. 4J
				Control			IFN-gamma
			BT549	13.69	15.3	19.24	65.72	70.19	61.46
			HCC38	11.25	17.54	13.07	56.55	62.78	66.42
Fig. 4K
				Control			IFN-gamma
			BT549	15.26	21.23	17.89	72.42	76.51	66.4
			HCC38	16.51	25.34	17.17	65.28	60.94	67.35

## Sheet: Figure 5
Fig. 5A
	Olaparib (uM)	0			6.25			12.5			25			50			100
	Parental	100	100	100	93.2	86.57	83.48	84.36	90.25	86.44	81.33	76.87	72.45	57.67	62.43	63.25	57.64	52.49	56.58
	BRCA KO	100	100	100	65.19	72.17	68.22	63.14	60.17	67.29	52.11	49.37	53.74	42.1	44	47.52	32.47	28.59	31
Fig. 5B
	Olaparib (uM)	0.00			6.25			12.50			25.00			50.00			100.00			200.00
	Parental	100	100	100	89.4	82.51	82.28	70.17	74.66	79.28	62.33	66.54	61.29	65.35	62.37	63.15	52.26	57.35	55.46	42.55	47.28	43.37
	BRCA KO	100	100	100	61.23	65.34	66	53.27	50.19	54.26	53.41	48.39	47.26	38.76	35.27	31.18	29.34	24.16	33.27	17.89	22.16	20.33
Fig. 5E
	Olaparib (uM)	0			50			100
	Parental	1.22	0.71	0.39	14.45	15.29	12.34	29.36	31.22	33.41
	BRCA KO	0.55	0.43	0.79	25.43	26.76	29.69	65.35	68.24	73.76
Fig. 5F
		Olaparib (uM)	0			50			200
		Parental	2.35	1.24	0.91	12.17	11.66	14.08	39.34	41.29	43.05
		BRCA KO	0.6	1	0.85	48.36	49.6	53.15	72.3	66.64	74.28
Fig. 5G
		Days	Vector										Vector+PARPi										mGSDMC+PARPi										BRCA KO+mGSDMC+PARPi
		3	0	0	0	0	0	0	0	0	0	0	0	0	0	0	0	0	0	0	0	0	0	0	0	0	0	0	0	0	0	0	0	0	0	0	0	0	0	0	0	0
		6	87.3	91.2	74.3	76	68.2	101	104.7	92.4	93.2	92.4	79.9	79	100.2	69.9	82.9	71.5	82.4	77.3	83.1	90.5	78.9	77	106.4	80	73.3	82	83.1	75.6	94.8	89	95	72.3	98.8	86.4	76.5	80	62.2	84.1	91.6	85.4
		9	188.8	192.4	188	190	209.1	168.1	201.6	185.8	179.9	191.5	165.1	187.2	190.5	174.3	185.1	167.3	257	155.8	148.5	164.6	112.1	109	110.3	121.1	99.4	115.5	103.7	98.4	133.2	94.3	119.9	107.3	115.4	104.3	98.3	99	115.6	103	100.2	125.7
		12	322.5	345	367.8	355.1	357	404.1	366.5	357.9	385.8	376	321.7	279	340.3	351.2	338.1	348.6	319.4	322.9	350.1	390	189.5	190.6	192.3	212.9	263.4	235.8	200	187.4	179.5	199.7	135.4	147.1	127.9	120.6	131.3	123	137.4	141.2	128.6	117.2
		15	569.6	538.4	577.9	601	557.3	539.3	607.4	556.5	576.7	583.7	582.3	635.7	599.6	632	591.1	584	576.5	569.9	606.4	548.2	352.2	333	366.1	321.9	278.3	266.6	295.5	274.3	299.1	289.7	97.9	80	78.3	69.4	77.5	88.9	102.7	91.2	85.1	103.3
		18	832.2	817.9	769.8	829.2	861.6	773.5	812.8	883.7	897.7	859.3	705.8	765.9	819.4	767.3	888.4	906.2	777.3	802.7	835.5	839.1	451.8	470	401.2	479.9	468.8	460.3	400.5	489.1	425.3	420	43.2	34	50.1	52.9	37.4	40.2	48.7	37.2	48	55.6
Fig. 5H
		Days	Vector	Vector+PARPi	mGSDMC+PARPi	BRCA KO+mGSDMC+PARPi
		21	1
		21	1
		22	1
		24	1
		25	1
		25	1
		26	1
		26	1
		26	1
		27	1
		21		1
		21		1
		21		1
		22		1
		22		1
		23		1
		23		1
		24		1
		25		1
		25		1
		22			1
		24			1
		25			1
		28			1
		30			1
		31			1
		34			1
		35			1
		36			1
		55			0
		48				1
		49				1
		50				0
		55				0
		55				0
		55				0
		55				0
		55				0
		55				0
		55				0
Fig. 5I
		PanO2	Days	Vector										Vector+PARPi										mGSDMC+PARPi										BRCA KO+mGSDMC+PARPi
			0	0	0	0	0	0	0	0	0	0	0	0	0	0	0	0	0	0	0	0	0	0	0	0	0	0	0	0	0	0	0	0	0	0	0	0	0	0	0	0	0
			3	0	0	0	0	0	0	0	0	0	0	0	0	0	0	0	0	0	0	0	0	0	0	0	0	0	0	0	0	0	0	0	0	0	0	0	0	0	0	0	0
			6	33.4	48.3	31.6	42.5	38.4	39	36.7	35.5	37	40.4	45.6	55.3	60.2	42.1	59.4	60	53.3	47.6	55.4	42.1	45.6	40.5	50.2	39.6	49.5	44.8	46.2	56.7	49.3	41.5	52.3	56.5	49.3	38.5	32	28.1	27.4	43.8	55.2	58.3
			9	107.8	98.3	96	91.5	112.4	111.6	121.3	89.7	90	94.5	98.9	90.3	92.3	87.4	75	83.2	78.2	102.1	83.6	80.4	83.6	78.4	75	75	77.3	81.2	83.5	79.2	75.5	77.4	68.4	72.3	68	64.3	66	61.2	57.5	53.6	63.9	67
			12	139.2	165.4	153.9	198.2	188.1	178.5	162.3	151.5	149.9	163	111.3	121.3	131.5	110.8	109.4	132.5	130	129.6	157.5	166.4	92.4	101.3	109.9	98	92.4	91.5	90.2	89.7	91.5	92.2	110.7	93.2	98	94.1	105.2	113.6	121	96.2	87.5	95
			15	427.9	407.7	456.5	368	395.1	443	401.2	403	373.5	394.9	379.5	330	319.5	355	362.4	375.5	323.7	394.5	380.1	363.8	135.7	142.3	139.9	128.5	142.4	135	138.9	140.2	127.1	136.7	198.5	186.5	148.7	177	211.6	189.4	173.5	202	184.1	153.4
			18	768.9	803.1	755	721.4	770.4	729.5	737.2	803.5	811.3	730.9	678.9	660	639.5	712.2	702.3	733.9	667.8	698.4	659.1	640.1	329.1	298.5	317.6	304.5	333	356.7	378.2	351.1	380	316	124.2	110.2	139.3	109.4	113.5	120	145.4	161.3	130.5	114.3
			21	1200.3	1189.7	1109.8	1105.4	1197.3	1254	1231.5	1214.8	1287.9	1369.4	1001.4	1189.4	999.5	1080	1124.5	1204.5	1119.6	1223.4	1165	1087.5	587.9	591	565.2	597.9	603.1	560	642.3	612.1	566.2	543	87.6	100	85.3	84.2	80.6	78.9	123.1	115.4	98.7	92
		MC38	Days	Vector										Vector+PARPi										mGSDMC+PARPi										BRCA KO+mGSDMC+PARPi
			9	0	0	0	0	0	0	0	0	0	0	0	0	0	0	0	0	0	0	0	0	0	0	0	0	0	0	0	0	0	0	0	0	0	0	0	0	0	0	0	0
			12	37.5	42.4	39.6	40	35.1	30	45.9	29.5	36.4	38.8	35	42.3	40	39.8	36.6	42.3	29.5	33.5	37.5	36	30.1	23.9	49.5	41.2	38.4	37.6	36.5	33	44.8	45.5	36.2	40.4	38.5	38	35.3	28.6	37.4	22.5	42.3	45.9
			15	98.6	91.7	92.4	87.3	88	103.5	112.4	89.5	84.5	86	105.3	98.2	96.5	92.3	90.4	113.5	98.7	95.2	86.7	85	117.4	121.2	109.4	110.5	96.3	108.5	122.7	102.5	92.6	128.4	121.4	103.4	98.6	84.3	89	78.6	135.9	121.4	113.5	107.8
			18	234.4	242.1	220.9	237.5	199.4	196.3	189.5	219.4	235.6	244.8	198.5	202.2	189.2	180	201.4	211.2	178.3	213.2	209.5	207.5	152.3	143.2	165.7	149.3	167.5	130.8	128.9	114.3	137.9	135	137.6	130.4	128.3	141.2	138	128.9	144.7	129.4	135.4	136.6
			21	505.1	490.7	518.2	468.5	488.2	515	523.4	530.1	498.7	477.8	498.7	518.3	470	468.4	453.2	461.7	453.6	509.5	514.8	500.9	267.8	260.2	257.9	230.4	247.4	251.2	271.3	258.3	237.1	255.5	157.5	145.5	140.2	162.3	167.5	155.3	148.7	163.2	173.1	149.9
			24	865.2	809.8	875.9	789.4	768.5	770	825.3	835	817	826.6	789.4	777	780.4	713.4	729.5	754.3	750.2	762.4	772.1	764.9	364.2	328.9	354.2	360	358.9	332.1	320	371.2	334.9	317.6	231.3	218.3	212	228.9	217.4	215	245.8	199.9	185.4	217.5
			27	1095.5	987.3	995	1231.4	1090	1006	1123.2	1114.4	997.5	989.6	1134.2	1090.3	1094.3	988.9	1094.6	1166.4	1059.3	1133	1024.5	1145.7	489.2	399	419.2	487.1	470.7	445.3	479.5	437.5	428.4	465.8	189.4	156.5	190.1	149.5	165.2	147.6	158.4	163.2	167.5	179
			30	1492.3	1458.5	1538.9	1546.6	1412.3	1366.2	1258.7	1538.5	1397.6	1490	1367.3	1203.8	1234.4	1457.3	1289.1	1309.2	1337.8	1248.7	1202.1	1300.5	579.5	565.4	552.4	607.1	613.8	556.7	593.1	623.5	617.4	582	244.5	254.3	256	225.4	260.7	236.7	248.1	250	238.7	201.1
		Hepa-1-6	Days	Vector										Vector+PARPi										mGSDMC+PARPi										BRCA KO+mGSDMC+PARPi
			6	95.4	102.3	90.2	107	89.4	92	104.8	112.3	98.1	96.5	113.2	121.3	109.3	85.2	82.7	93.4	105.5	111.6	90.5	85.4	78.4	91.2	94.2	90	78.4	67.3	80.1	83.5	78.8	91.6	112	98.4	95.1	88.5	93.1	76.5	74	69.5	109.6	75.4
			9	186.9	154.2	142.2	137.4	190.5	151.8	179	162.3	167.4	177.1	165.3	158.7	149.5	173.2	160.5	162.3	166	159.3	148.7	169	128.4	156.2	142.3	150	162.4	159.9	147.2	134.5	150.1	162.1	170.4	168.4	159.4	155.3	189.5	173.2	168.3	170	178.4	181.2
			12	379.5	358.4	327.7	367.5	349.6	360.1	344.3	352.3	384.8	370.2	287.4	268.3	257.6	264.5	280	276.3	245.1	288.5	275.4	261.2	205.4	198.3	214.3	200	189.7	186.4	221	215.4	238.9	228.7	197.9	201.2	215.3	187.5	179.5	181.9	220.5	169.4	183.5	198.2
			15	514.2	523.3	489.7	471.5	494	521.6	537.8	478.5	469.8	509.1	476.5	465.2	455.3	440	482.5	493.2	475.4	474.9	458.9	438.1	389.4	303.5	362.9	404.7	322.1	372.1	389.1	360.5	401.2	371.5	171.5	91.8	143.2	162.4	109.7	95.4	124.3	130.2	124.5	135.6
			18	745.3	710	727.3	743.2	758.6	745.1	685.4	692.3	732.1	734.5	678.3	634.2	601.9	675.4	663.8	694.2	673.5	649.2	661.2	650.4	419.8	409.3	410	367.8	389.1	412.3	411.4	422.5	426.9	477.4	266.4	245	219.2	223.7	279.4	254.7	260.1	242.3	237.8	278.9
			21	1002.4	968.7	1076.5	1124.3	996.5	1038.5	1127.3	968.4	953.5	1117	976.5	930.2	945.3	1123.5	1087.4	1009.5	1165.2	1102.7	920.6	969.8	637.4	508.9	444.2	502.1	515.6	524.3	526.5	530.7	519.8	485.8	255.8	253.6	216.6	170.1	224.9	231.5	248.2	245.2	228.9	272.3
			24	1452.7	1553.2	1487.1	1389.6	1294.5	1368.7	1420.7	1362.4	1401.7	1333.9	1349.1	1269.1	1344.5	1450	1479.2	1403.1	1318.4	1389.2	1277.7	1314.4	598.4	646.2	549.3	572.8	590.1	675.4	618.9	600.7	532.6	609.7	249.4	190.3	177.5	238.4	215.6	188.5	235.4	166.2	175.4	236.4
		B16	Days	Vector										Vector+PARPi										mGSDMC+PARPi										BRCA KO+mGSDMC+PARPi
			3	0	0	0	0	0	0	0	0	0	0	0	0	0	0	0	0	0	0	0	0	0	0	0	0	0	0	0	0	0	0	0	0	0	0	0	0	0	0	0	0
			6	103.2	112.4	89.4	93	113.2	101.7	88.5	94.3	89.7	108.6	99	101.2	78.5	88	84.3	114.6	109.3	97.9	89.4	105.7	112.3	109.2	101.3	98.4	95.1	89.4	79.5	121.7	105	84.3	102.3	98.6	79.3	86.5	110.4	105.7	121.5	101.6	79.4	100
			9	197.5	189.2	210.5	218.9	226.5	188.7	179.4	168.9	232.1	214.7	227.6	209.5	218.4	221.1	187.6	179.5	180	243.4	265.4	255.7	185.4	178.4	153.1	147.2	138.2	179.1	180	210.4	205.9	197.5	136.9	148.5	128.3	120	154.1	162.3	154.7	165.3	114.2	109.6
			12	378.5	365.4	377.8	389.2	347.6	362.1	382.4	375.4	360	354	336.3	365.4	328.7	321.5	327.1	301	319.4	328.5	330	318.7	212.5	208.9	223.1	189.4	179.5	210.1	221.4	236.5	222	189.4	198.5	179.2	190	195.4	192	210	201.4	187.5	170.3	221.7
			15	576.1	528.3	568.5	548.7	565.2	590.4	550	543.8	589.1	602.3	634.6	619.3	645.9	654.2	630	628.7	617	636.4	656.1	617.5	367.9	389.4	354.4	329.1	333	361	379.5	312.7	348.7	371.5	177.9	185.3	173.2	175	153.2	191.5	188.4	165.8	158.3	168.3
			18	896.5	879.3	907.5	910	921.4	966.5	1002.4	905.3	965.1	901.7	905.4	910	978.2	945.3	927.4	935.4	948.6	893.2	920.5	930	523.5	519.3	537.5	538.5	509.7	498.2	578.4	516.5	525.3	487.5	247.1	225	238.2	218.7	205.4	265.3	255.6	245.5	219	208.2

## Sheet: Supplemental Figure 4
Fig. S4A
		Vector	mGSDMC-wt	mGSDMC-mut
		35.5	41.3	44.2
		52.8	40.4	50.1
		40.2	34.5	48.5
		41.6	33.5	39.6
		47.4	49.7	56.5
		44.8	20.1	51.3
		38.9	36.4	47.7
		36.6	48	38
		35.4	22.6	45.5
		41.5	25.9	38.1
Fig. S4B
		Vector	mGSDMC-wt	mGSDMC-mut
		0.19	1.25	0.22
		0.25	1.73	0.34
		0.26	1.56	0.2
		0.21	1.78	0.36
		0.32	1.49	0.31
		0.35	1.37	0.29
		0.19	1.52	0.16
		0.27	1.68	0.18
		0.24	1.85	0.29
		0.27	1.91	0.34
Fig. S4C
		Vector	mGSDMC-wt	mGSDMC-mut
		1.32	10.54	2.5
		1.09	9.58	2.04
		1.27	8.88	1.89
		1.45	7.69	1.13
		1.5	7.03	1.24
		0.77	6.94	1.35
		0.69	8.05	1.07
		0.87	7.12	1.76
		1.01	11.24	1.94
		1.38	6.07	1.6
Fig. S4D
		Vector	mGSDMC-wt	mGSDMC-mut
		2526	2030	1254
		1689	1450	1783
		950	2106	2320
		3073	1650	627
		1023	1930	885
		1784	1900	1540
		1453	1490	2430
		1765	3068	1980
		2008	2267	1578
		1952	2145	1867
Fig. S4E
		Vector	mGSDMC-wt	mGSDMC-mut
		18.5	22	17.6
		18.9	16.7	20.3
		16.7	20.7	19.7
		21	23.5	21.6
		19.7	17.9	17.6
		17.4	14.3	18.9
		17.4	25.1	18.4
		22.7	24.8	16.5
		19.7	18.2	21.2
		17.4	23.4	23.8

## Sheet: Supplemental Figure 9
Fig. S9B
		Olaparib (uM)	Vector			BRCA+Vector			BRCA+GSDMC
		0	100	100	100	100	100	100	100	100	100
		6.25	55	54	50	90	95	92	86	84	85
		12.5	56	54	49	87	89	88	80	78	82
		25	39	41	43	86	85	83	72	75	74
		50	35	36	34	84	80	81	64	62	60
Fig. S9D
		Olaparib (uM)	Vector			PARP KO+Vector			PARP KO+GSDMC
		0	100	100	100	100	100	100	100	100	100
		6.25	58	55	53	98	95	97	99	98	98
		12.5	56	52	51	95	94	95	92	88	91
		25	46	42	48	90	96	94	86	85	88
		50	30	32	27	85	81	84	76	74	80

## Sheet: Supplemental Figure 10
Fig. S10A
			PBS	HMGB1
			0.95	2.32
			1.34	1.84
			1.19	1.94
			1.27	2
			0.85	1.75
Fig. S10B
			PBS	HMGB1
			1.52	2.25
			1.34	2.4
			1.23	2.51
			1.29	2.36
			1.15	2.42
Fig. S10C
		Vector	GSDMC-wt	GSDMC-mut
		7.42	9.35	7.35
		6.51	10.01	6.86
		5.44	6.66	7.06
		6.01	7.54	6.94
		7.79	8.02	6.33
Fig. S10D
		Vector	mGSDMC-wt	mGSDMC-mut
		9.7	12.3	7.4
		11	11.5	8.9
		8.6	13.4	11.3
		6.5	9	12
		10.2	12.8	8.5
Fig. S10E
		Vector	GSDMC-wt	GSDMC-mut
		12.88	35.45	16.42
		11.34	42.37	17.35
		10.54	39.26	15.21
		15	40.23	13.28
		9.99	37.95	16.29
		13.02	37.53	15.09
		12.17	39.27	15.37
		14.22	43.62	16.94
Fig. S10F
		Vector	mGSDMC-wt	mGSDMC-mut
		18.2	55.76	23.21
		14.54	57.63	20.69
		13.97	63.64	25.37
		15.3	62.19	28.76
		15.55	57.98	24.86
		16.37	53.44	21.97
		19	60.21	22.83
		14.56	63	24
